# Supplementary material for: ABC Transporter Subfamily E Is Critical for Gametogenesis and Eclosion in Lygus hesperus (Hemiptera: Miridae)
Source: Insects. 2026 Apr 23;17(5):446. doi: 10.3390/insects17050446 (PMC13207602; doi:10.3390/insects17050446)
Supplement: Supplementary file 1 [file insects-17-00446-s001.zip]

Archive with 4 entries (4 files):
- Figure S1.pdf
- Figure S2.pdf
- Figure S3.pdf
- Supplementary Tables S1-S7.xlsx
