# Supplementary material for: ABC Transporter Subfamily E Is Critical for Gametogenesis and Eclosion in Lygus hesperus (Hemiptera: Miridae)
Source: Insects. 2026 Apr 23;17(5):446. doi: 10.3390/insects17050446 (PMC13207602; doi:10.3390/insects17050446)
Supplement: Supplementary file 1 [file insects-17-00446-s001.zip › Supplementary Tables S1-S7.xlsx]

## Sheet: Table S1
Table S1. Accession numbers and species abbreviations for sequences in Figure S2.
Abbreviation	Species	Accession	Description
Dm	Drosophila melanogaster	AAF50342.1	pixie, isoform A
Bm	Bombyx mori	NP_001036911.1	ATP-binding cassette sub-family E member 1 pix
Tc	Tribolium castaneum	XP_968009	protein Pixie
Bt	Bemisia tabaci	XP_018900677.1	PREDICTED: ATP-binding cassette sub-family E member 1
Lh	Lygus hesperus	APB88049.1	putative ATP-binding cassette sub-family E member 1
Ls	Laodelphax striatellus	AIN44108.1	ATP-binding cassette sub-family E member 1-like protein
Hh	Halyomorpha halys	XP_014275278.1	protein Pixie
Tu	Tetranychus urticae	XP_015792514.1	ATP-binding cassette sub-family E member 1

## Sheet: Table S2
Table S2. Oligonucleotide primers.
primer	sequence (5'-3')	purpose
LhABCE start F	ATGCCCCGACACAAGAAC	amplify open reading frame
LhABCE stop R2	CTAGTCCTCCAAGAAGAAATAC
Lh actin 593 F	GCTACTCCTTCACGACCA	expression profiling
Lh actin 1121 R	TTCCTGTGGACGATGGAG
LhABCE 1025 F	CGGAGAGTGCGACGG
LhABCE 1517 R	CGCTGCTCGGAGTCC
EGFP RNAi F	TAATACGACTCACTATAGGGAGAATGGTGAGCAAGGGCG	dsRNA synthesis
EGFP RNAi R	TAATACGACTCACTATAGGGAGACTTGTACAGCTCGTCC
LhABCE 1025 + T7 F	TAATACGACTCACTATAGGGAGACGGAGAGTGCGACGG
LhABCE 1517 + T7 R	TAATACGACTCACTATAGGGAGACGCTGCTCGGAGTCC
LhABCE 750 rt F	GCCGTCCAGTTACTTGGATGTAA	KD confirmation
LhABCE 856 rt R	CTGACAAGTCGTGTTCAACAACA
Lh btubulin rt F 480	CGACAGGATCATGAACACCTACT
Lh btubulin rt R 609	GTCTATGCAGTAGGTCTCGTCAG
LhABCE-Venus F	TTCTTCTTGGAGGACATGGTGAGCAAGGGC	chimera construction
LhABCE-Venus R	GCCCTTGCTCACCATGTCCTCCAAGAAGAA
T7 promoter sequence is shown underlined

## Sheet: Table S3
Table S3. Top tBLASTn hits of Lygus hesperus TSA datasets queried with ABCE proteins.
query	accession	TSA hit	E value	query coverage	% identity
LhABCE1a	n/a	GBRD01000902.1	0	1	1
		GBHO01014425.1	0	1	1
		GDHC01003991.1	0	1	0.9978
DmABCE/pixie	AAF50342.1	GDHC01003991.1	0	0.99	0.8405
		GBRD01000902.1	0	0.99	0.8405
		GBHO01014425.1	0	0.99	0.8405
		GBHO01019806.1	0	0.99	0.6443
BmABCE/pixie	NP_001036911.1	GDHC01003991.1	0	1	0.8295
		GBRD01000902.1	0	1	0.8295
		GBHO01014425.1	0	1	0.8295
		GBHO01019806.1	0	0.99	0.5954
TcABCE	XP_968009	GDHC01003991.1	0	1	0.8816
		GBRD01000902.1	0	1	0.8816
		GBHO01014425.1	0	1	0.8816
		GBHO01019806.1	0	0.99	0.6275
Lygus hesperus TSA datasets queried - PRJNA284294, PRJNA238835, and PRJNA210219
a sequence from [31]
Dm - Drosophila melanogaster; Bm - Bombyx mori; Tc - Tribolium castaneum

## Sheet: Table S4
Table S4. Top five BLASTx hits for the Lygus hesperus ABCE transcript.
Description	Organism	max score	total score	query coverage	E value	id (%)	accession
hypothetical protein GE061_013218	Apolygus lucorum	1253	1253	1	0	0.9951	KAF6212692.1
4Fe-4S Hypothetical protein domain	Nesidiocoris tenuis	1201	1201	1	0	0.9539	BET01037.1
hypothetical protein O3M35_003082	Rhynocoris fuscipes	1189	1189	1	0	0.9408	KAK9498445.1
ATP-binding cassette sub-family E member 1	Cimex lectularius	1183	1183	1	0	0.9375	XP_014255759.1
protein Pixie	Halyomorpha halys	1183	1183	1	0	0.9391	XP_014275278.1

## Sheet: Table S5
Table S5.Protein metrics and predicted protein domains for Lygus hesperus and Drosophila melanogaster ABCE proteins.
			Pfam matchb					ScanProsited			TOPCONSe	Subcellular localization
	Protein metrics		Protein domains					Protein domains			TM domain	PSORT IIf	WoLF PSORTg
protein	length (aa)	kDa	family id	accession	description	region (aa)	e value indc	accession	description	region (aa)	region (aa)	organelle	organelle
LhABCE	608	68.68	ABC_tran	PF00005	ABC transporter	107-253	2.3e-16	PS51379	4Fe-4S ferredoxin-type iron-sulfur binding domain	15-45, 54-83	none	60.9% cytoplasmic	19 cyto
			ABC_tran	PF00005	ABC transporter	370-499	1.2e-18	PS50893	ATP-binding cassette, ABC transporter-type	87-323, 350-571		17.4% nucleus	16.8 cyto-nucl
			RLI	PF04068	Possible Fer4-like domain in RNase L inhibitor, RLI	14-45	1.2e-12	PS00017	ATP/GTP-binding site motif A (P-loop)	118-125, 387-394		13% cytoskeletal	11.5 nucl
			Fer4	PF00037	4Fe-4S binding domain	56-79	3.2e-08					4.3% peroxisomal	10.5 cyto-plas
												4.3% vacuolar	1 perox
DmABCE/pixiea	611	69.3	ABC_tran	PF00005	ABC transporter	107-253	1.3e-19	PS51379	4Fe-4S ferredoxin-type iron-sulfur binding domain	15-45, 54-83	none	47.8% cytoplasmic	21 cyto
			ABC_tran	PF00005	ABC transporter	370-498	2.9e-18	PS50893	ATP-binding cassette, ABC transporter-type	78-323, 350-570		26.1% nuclear	17.3 cyto-nucl
			RLI	PF04068	Possible Fer4-like domain in RNase L inhibitor, RLI	14-45	5.7e-12	PS00017	ATP/GTP-binding site motif A (P-loop)	118-125, 387-394		13% mitochondrial	12.5 cyto-plas
			Fer4	PF00037	4Fe-4S binding domain	56-79	2.8e-08					8.7% vacuolar	8.5 nucl
												4.3% peroxisomal	2 plas
													1.8 cysk-plas
a AAF50342.1
b https://www.ebi.ac.uk/Tools/hmmer/search/hmmscan [35]
c independent e value < 0.01
d https://prosite.expasy.org/scanprosite/ [36]
e https://topcons.cbr.su.se/pred/ [37]
f https://psort.hgc.jp/form2.html [38]
g https://wolfpsort.hgc.jp/ [39]

## Sheet: Table S6
Table S6. LhABCE dsRNA dose response effects on ovarian development.
LhABCE dsRNA (ng/uL)	# females injected	% with arrested egg developmenta
4000	27	100
3000	17	100
2000	14	100
300	17	100
30	10	90
3	37	100
2	24	95.8
1	18	77.8
0.5	21	57.1
0.25	22	27.3
0.03	12	8.3
0.003	10	10
0	115	6.1
a absence of choriogenic oocytes at 7 dpi

## Sheet: Table S7
Table S7. Top five proteomic hits for gel-excised adult female Lygus hesperus hemolymph protein bandsa.
Replicate 1
Checked	Protein Group FDR Confidence: Combined	Protein FDR Confidence: Combined	Master	Accession	Description	Contaminant	Exp. Protein Group q-value: Combined	Exp. Protein q-value: Combined	Sum PEP Score	Coverage [%]	# Peptides	# PSMs	# Unique Peptides	# AAs	MW [kDa]	calc. pI	Score MS Amanda 3.0: MS Amanda 3.0	Score Sequest HT: Sequest HT	# Peptides (by Search Engine): MS Amanda 3.0	# Peptides (by Search Engine): Sequest HT	# Protein Groups
FALSE	High	High	Master Protein	LhVg2	LhVg2	FALSE	0	0	218.532	41	71	344	27	1991	217.7	8.69	9025.37	186.95	32	70	1
FALSE	High	High	Master Protein	A0A0A9WJ38	Vitellogenin-1 OS=Lygus hesperus OX=30085 GN=VG2_10 PE=4 SV=1	FALSE	0	0	214.802	41	68	333	21	1853	202.9	8.88	8698.05	195.89	30	67	1
FALSE	High	High	Master Protein	A0A0A9XZ88	Vitellogenin-1 (Fragment) OS=Lygus hesperus OX=30085 GN=VG2_8 PE=4 SV=1	FALSE	0	0	162.68	50	44	210	37	1012	111	7.87	4852.32	147.64	17	43	1
FALSE	High	High	Master Protein	A0A146L921	Apolipophorin (Fragment) OS=Lygus hesperus OX=30085 GN=APLP_12 PE=4 SV=1	FALSE	0	0	162.542	36	90	127	90	2641	289.1	7.36	4342.67	20.56	29	89	1
FALSE	High	High	Master Protein	A0A0A9YGV8	Vitellogenin-1 OS=Lygus hesperus OX=30085 GN=VG2_6 PE=4 SV=1	FALSE	0	0	88.121	27	39	88	2	1706	190.9	8.44	1646.99	29.26	12	39	1
FALSE	High	High	Master Protein	A0A0K8T2J6	Vitellogenin-1 OS=Lygus hesperus OX=30085 GN=VG2_5 PE=4 SV=1	FALSE	0	0	86.832	26	38	88	1	1706	190.7	8.54	1864.44	29.35	13	38	1
Replicate 2
Checked	Protein Group FDR Confidence: Combined	Protein FDR Confidence: Combined	Master	Accession	Description	Contaminant	Exp. Protein Group q-value: Combined	Exp. Protein q-value: Combined	Sum PEP Score	Coverage [%]	# Peptides	# PSMs	# Unique Peptides	# AAs	MW [kDa]	calc. pI	Score MS Amanda 3.0: MS Amanda 3.0	Score Sequest HT: Sequest HT	# Peptides (by Search Engine): MS Amanda 3.0	# Peptides (by Search Engine): Sequest HT	# Protein Groups
FALSE	High	High	Master Protein	LhVg1	LhVg1	FALSE	0	0	286.401	51	90	728	2	1991	217.3	8.85	35744.3	494.66	63	86	1
FALSE	High	High	Master Protein	LhVg2	LhVg2	FALSE	0	0	239.162	45	80	691	0	1991	217.7	8.69	40960.7	459.75	58	77	1
FALSE	High	High	Master Protein	A0A0A9WJ38	Vitellogenin-1 OS=Lygus hesperus OX=30085 GN=VG2_10 PE=4 SV=1	FALSE	0	0	222.873	43	74	656	0	1853	202.9	8.88	39451.1	406.76	57	71	1
FALSE	High	High	Master Protein	A0A0K8SAK3	Vitellogenin-1 OS=Lygus hesperus OX=30085 PE=4 SV=1	FALSE	0	0	219.344	56	72	668	1	1447	159.7	8.76	40338.9	434.37	54	69	1
FALSE	High	High	Master Protein	A0A0A9XZ88	Vitellogenin-1 (Fragment) OS=Lygus hesperus OX=30085 GN=VG2_8 PE=4 SV=1	FALSE	0	0	171.204	60	51	468	1	1012	111	7.87	24496.7	331.34	36	47	1
FALSE	High	High	Master Protein	A0A146LX91	Vitellogenin-A1 (Fragment) OS=Lygus hesperus OX=30085 GN=VGA1_2 PE=4 SV=1	FALSE	0	0	107.123	36	35	294	1	972	105.5	9.23	14185.8	194.96	25	35	1
Replicate 3
Checked	Protein Group FDR Confidence: Combined	Protein FDR Confidence: Combined	Master	Accession	Description	Contaminant	Exp. Protein Group q-value: Combined	Exp. Protein q-value: Combined	Sum PEP Score	Coverage [%]	# Peptides	# PSMs	# Unique Peptides	# AAs	MW [kDa]	calc. pI	Score MS Amanda 3.0: MS Amanda 3.0	Score Sequest HT: Sequest HT	# Peptides (by Search Engine): MS Amanda 3.0	# Peptides (by Search Engine): Sequest HT	# Protein Groups
FALSE	High	High	Master Protein	LhVg1	LhVg1	FALSE	0	0	229.304	43	70	580	49	1991	217.3	8.85	30809.7	444.86	50	67	1
FALSE	High	High	Master Protein	LhVg2	LhVg2	FALSE	0	0	210.439	39	64	640	28	1991	217.7	8.69	40398.1	477.73	52	62	1
FALSE	High	High	Master Protein	A0A146LX91	Vitellogenin-A1 (Fragment) OS=Lygus hesperus OX=30085 GN=VGA1_2 PE=4 SV=1	FALSE	0	0	101.283	36	30	298	4	972	105.5	9.23	16542.5	219.44	26	30	1
FALSE	High	High	Master Protein	A0A0K8T2J6	Vitellogenin-1 OS=Lygus hesperus OX=30085 GN=VG2_5 PE=4 SV=1	FALSE	0	0	57.581	19	26	101	24	1706	190.7	8.54	4259.05	45.98	20	26	1
FALSE	High	High	Master Protein	A0A146L921	Apolipophorin (Fragment) OS=Lygus hesperus OX=30085 GN=APLP_12 PE=4 SV=1	FALSE	0	0	48.822	17	35	63	35	2641	289.1	7.36	5114.03	20.31	28	35	1
FALSE	High	High	Master Protein	A0A0A9WSH3	Hexamerin (Fragment) OS=Lygus hesperus OX=30085 GN=HEXA_1 PE=4 SV=1	FALSE	0	0	7.576	9	5	8	5	693	80.5	6.96	588.99	5.95	3	5	1
a excised bands correspond to proteins of ~ 220 kDa on NuPAGE 10% Bis-Tris gels in MES-SDS
